# Supplementary material for: Construction and Validation of an Epigenetic Regulator Signature as A Novel Biomarker For Prognosis, Immunotherapy, And Chemotherapy In Hepatocellular Carcinoma
Source: Front Immunol. 2022 Jul 14;13:952413. doi: 10.3389/fimmu.2022.952413 (PMC9330038; doi:10.3389/fimmu.2022.952413)
Supplement: Supplementary file 5 [file Table_1.xlsx]

## Sheet: Sheet1
histone acrtylation	histone methylation	DNA methylation	m6A methylation	m5C	m1C
NCOA3	SUV39H1	DNMT1	METTL3	NOP2	YTHDF2
HDAC10	SUV39H2	TRDMT1	METTL14	NSUN2	RRP8
NCOA1	EHMT2	DNMT3A	METTL16	NSUN3	ALKBH3
KAT8	EHMT1	DNMT3B	RBM15	NSUN4	YTHDC1
CREBBP	SETDB1	DNMT3L	RBM15B	NSUN5	TRMT61A
SIRT2	SETDB2		WTAP	NSUN6	YTHDF1
BRD4	KMT2A		VIRMA	NSUN7	ALKBH1
KAT6A	KMT2B		ZC3H13	ALYREF	TRMT6
HDAC8	KMT2C		ALKBH5	DNMT1	YTHDF3
SIRT4	KMT2D		ALKBH3	DNMT2
ATF2	KMT2E		FTO	DNMT3A
CIITA	SETD1A		YTHDC1	DNMT3B
HDAC7	SETD1B		YTHDC2	TET2
OGA	ASH1L		YTHDF1	TRDMT1
KAT2B	SETD2		YTHDF2	YBX1
SIRT5	NSD1		YTHDF3
SIRT1	SMYD2		IGF2BP1
SIRT7	SMYD1		IGF2BP2
HDAC11	SMYD3		IGF2BP3
HAT1	NSD2		HNRNPA2B1
HDAC1	DOT1L		HNRNPC
HDAC6	KMT5A		RBMX
HDAC2	KMT5B		EIF3A
BRD3	KMT5C
NCOA2	EZH2
SIRT3	EZH1
EP300	SETD7
HDAC3	PRDM2
KAT5	PRDM9
KAT2A	PRDM6
TAF1	PRDM8
KAT6B	MECOM
BRDT	PRDM16
CLOCK	N6AMT1
BRD2
HDAC5
SIRT6
KAT7
HDAC9
HDAC4
